# Supplementary material for: From Molecular Interactions to Solubility in Deep Eutectic Solvents: Exploring Flufenamic Acid in Choline-Chloride- and Menthol-Based Systems
Source: Molecules. 2025 Aug 20;30(16):3434. doi: 10.3390/molecules30163434 (PMC12388410; doi:10.3390/molecules30163434)
Supplement: Supplementary file 1 [file molecules-30-03434-s001.zip]

Archive with 1 entries (1 files):
- molecules-3796220-supplementary.pdf
